# Supplementary material for: CRISPR-cas3 of Salmonella Upregulates Bacterial Biofilm Formation and Virulence to Host Cells by Targeting Quorum-Sensing Systems
Source: Pathogens. 2020 Jan 10;9(1):53. doi: 10.3390/pathogens9010053 (PMC7168661; doi:10.3390/pathogens9010053)
Supplement: Supplementary file 1 [file pathogens-09-00053-s001.zip]

Archive with 8 entries (8 files):
- Table S5 primers.docx
- fig. S1 biofilm and cell infection.docx
- Fig. S2 DEGs.docx
- Fig. S3 KEGG.docx
- Table S1-LD50.docx
- Table S2-T3SS.docx
- Table S3 The significantly enriched GO terms of DEGs.xlsx
- Table S4 The KEGG pathways map of DEGs.xlsx
