# Supplementary material for: CRISPR-cas3 of Salmonella Upregulates Bacterial Biofilm Formation and Virulence to Host Cells by Targeting Quorum-Sensing Systems
Source: Pathogens. 2020 Jan 10;9(1):53. doi: 10.3390/pathogens9010053 (PMC7168661; doi:10.3390/pathogens9010053)
Supplement: Supplementary file 1 [file pathogens-09-00053-s001.zip › Table S3 The significantly enriched GO terms of DEGs.xlsx]

## Sheet: GO
Table S3 The significantly enriched GO terms of DEGs
Catergory	GO_Term	Cluster frequency	Corrected P-value	Genes annotated to the term
biological_process	GO:0051704 multi-organism process	26 out of 107 genes, 24.3%	6.71e-19	gene2923,gene308,gene2934,gene2931,gene2921,gene2949,gene2924,gene2942,gene2947,gene2939,gene2993,gene1279,gene2925,gene1251,gene2945,gene2922,gene2938,gene3496,gene2941,gene2991,gene2935,gene2951,gene2936,gene2948,gene2946,gene2930
biological_process	GO:0009405 pathogenesis	23 out of 107 genes, 21.5%	3.29e-17	gene2923,gene308,gene2934,gene2931,gene2921,gene2949,gene2924,gene2942,gene2947,gene2939,gene1279,gene1251,gene2925,gene2945,gene2922,gene2938,gene2941,gene2935,gene2951,gene2936,gene2948,gene2946,gene2930
biological_process	GO:0044419 interspecies interaction between organisms	23 out of 107 genes, 21.5%	8.12e-17	gene2923,gene308,gene2934,gene2931,gene2921,gene2949,gene2924,gene2942,gene2947,gene2939,gene1279,gene1251,gene2925,gene2945,gene2922,gene2938,gene2941,gene2935,gene2951,gene2936,gene2948,gene2946,gene2930
biological_process	GO:0009306 protein secretion	9 out of 107 genes, 8.4%	9.42e-05	gene2941,gene2923,gene2949,gene4362,gene2942,gene2939,gene2948,gene2943,gene2946
biological_process	GO:0002790 peptide secretion	9 out of 107 genes, 8.4%	9.42e-05	gene2941,gene2923,gene2949,gene4362,gene2942,gene2939,gene2948,gene2943,gene2946
biological_process	GO:0032940 secretion by cell	9 out of 107 genes, 8.4%	9.42e-05	gene2941,gene2923,gene2949,gene4362,gene2942,gene2939,gene2948,gene2943,gene2946
biological_process	GO:0046903 secretion	9 out of 107 genes, 8.4%	9.42e-05	gene2941,gene2923,gene2949,gene4362,gene2942,gene2939,gene2948,gene2943,gene2946
biological_process	GO:0015833 peptide transport	14 out of 107 genes, 13.1%	0.00021	gene2941,gene2923,gene3729,gene2949,gene2924,gene4362,gene2942,gene3728,gene2939,gene2948,gene3727,gene2925,gene2943,gene2946
biological_process	GO:0042886 amide transport	14 out of 107 genes, 13.1%	0.00024	gene2941,gene2923,gene3729,gene2949,gene2924,gene4362,gene2942,gene3728,gene2939,gene2948,gene3727,gene2925,gene2943,gene2946
biological_process	GO:0015031 protein transport	11 out of 107 genes, 10.3%	0.00719	gene2941,gene2923,gene2949,gene2924,gene4362,gene2942,gene2939,gene2948,gene2925,gene2943,gene2946
biological_process	GO:0008104 protein localization	11 out of 107 genes, 10.3%	0.01357	gene2941,gene2923,gene2949,gene2924,gene4362,gene2942,gene2939,gene2948,gene2925,gene2943,gene2946
biological_process	GO:0045184 establishment of protein localization	11 out of 107 genes, 10.3%	0.01357	gene2941,gene2923,gene2949,gene2924,gene4362,gene2942,gene2939,gene2948,gene2925,gene2943,gene2946
biological_process	GO:0033036 macromolecule localization	11 out of 107 genes, 10.3%	0.06211	gene2941,gene2923,gene2949,gene2924,gene4362,gene2942,gene2939,gene2948,gene2925,gene2943,gene2946
biological_process	GO:0071705 nitrogen compound transport	16 out of 107 genes, 15.0%	0.16168	gene2923,gene3729,gene2949,gene2924,gene4362,gene2942,gene3728,gene2939,gene3727,gene2925,gene2941,gene2838,gene2948,gene2943,gene3660,gene2946
biological_process	GO:0051345 positive regulation of hydrolase activity	3 out of 107 genes, 2.8%	0.16636	gene1279,gene1251,gene2930
biological_process	GO:0043087 regulation of GTPase activity	3 out of 107 genes, 2.8%	0.16636	gene1279,gene1251,gene2930
biological_process	GO:0030254 protein secretion by the type III secretion system	3 out of 107 genes, 2.8%	0.16636	gene2949,gene2943,gene2946
biological_process	GO:0043547 positive regulation of GTPase activity	3 out of 107 genes, 2.8%	0.16636	gene1279,gene1251,gene2930
biological_process	GO:0031532 actin cytoskeleton reorganization	2 out of 107 genes, 1.9%	0.26136	gene1279,gene1251
biological_process	GO:0002376 immune system process	2 out of 107 genes, 1.9%	0.26136	gene2991,gene2993
biological_process	GO:0051607 defense response to virus	2 out of 107 genes, 1.9%	0.26136	gene2991,gene2993
biological_process	GO:0090630 activation of GTPase activity	2 out of 107 genes, 1.9%	0.26136	gene1279,gene1251
biological_process	GO:0030036 actin cytoskeleton organization	2 out of 107 genes, 1.9%	0.26136	gene1279,gene1251
biological_process	GO:0043570 maintenance of DNA repeat elements	2 out of 107 genes, 1.9%	0.26136	gene2991,gene2993
biological_process	GO:0007010 cytoskeleton organization	2 out of 107 genes, 1.9%	0.26136	gene1279,gene1251
biological_process	GO:0030029 actin filament-based process	2 out of 107 genes, 1.9%	0.26136	gene1279,gene1251
biological_process	GO:0002252 immune effector process	2 out of 107 genes, 1.9%	0.26136	gene2991,gene2993
biological_process	GO:0009448 gamma-aminobutyric acid metabolic process	2 out of 107 genes, 1.9%	0.26136	gene2837,gene2836
biological_process	GO:0043571 maintenance of CRISPR repeat elements	2 out of 107 genes, 1.9%	0.26136	gene2991,gene2993
biological_process	GO:0046351 disaccharide biosynthetic process	2 out of 107 genes, 1.9%	0.76611	gene1627,gene1168
biological_process	GO:0009615 response to virus	2 out of 107 genes, 1.9%	0.76611	gene2991,gene2993
biological_process	GO:0005992 trehalose biosynthetic process	2 out of 107 genes, 1.9%	0.76611	gene1627,gene1168
biological_process	GO:0071702 organic substance transport	19 out of 107 genes, 17.8%	0.7865	gene2923,gene3729,gene2949,gene2924,gene4362,gene2942,gene3728,gene2939,gene57,gene2925,gene3727,gene2941,gene3884,gene2838,gene3800,gene2948,gene2943,gene3660,gene2946
biological_process	GO:0043085 positive regulation of catalytic activity	3 out of 107 genes, 2.8%	0.90063	gene1279,gene1251,gene2930
biological_process	GO:0044085 cellular component biogenesis	4 out of 107 genes, 3.7%	1	gene1819,gene1821,gene2946,gene1122
biological_process	GO:0098542 defense response to other organism	2 out of 107 genes, 1.9%	1	gene2991,gene2993
biological_process	GO:0044255 cellular lipid metabolic process	3 out of 107 genes, 2.8%	1	gene371,gene2933,gene2537
biological_process	GO:0044237 cellular metabolic process	29 out of 107 genes, 27.1%	1	gene1818,gene60,gene4189,gene63,gene1821,gene1627,gene2933,gene2537,gene57,gene1681,gene733,gene371,gene2993,gene365,gene2836,gene61,gene2997,gene2991,gene478,gene4306,gene1168,gene1890,gene1819,gene4399,gene364,gene2837,gene2946,gene2930,gene2496
biological_process	GO:0009607 response to biotic stimulus	2 out of 107 genes, 1.9%	1	gene2991,gene2993
biological_process	GO:0008152 metabolic process	38 out of 107 genes, 35.5%	1	gene1627,gene2933,gene57,gene733,gene365,gene908,gene61,gene2997,gene2991,gene2835,gene1168,gene1890,gene4399,gene1534,gene304,gene1818,gene2633,gene4189,gene60,gene63,gene1821,gene3928,gene2537,gene3328,gene2993,gene371,gene1681,gene2836,gene478,gene4306,gene3086,gene2971,gene1819,gene2837,gene364,gene2946,gene2496,gene2930
biological_process	GO:0006091 generation of precursor metabolites and energy	3 out of 107 genes, 2.8%	1	gene733,gene364,gene365
biological_process	GO:0015718 monocarboxylic acid transport	2 out of 107 genes, 1.9%	1	gene2838,gene3800
biological_process	GO:0044093 positive regulation of molecular function	3 out of 107 genes, 2.8%	1	gene1279,gene1251,gene2930
biological_process	GO:0019693 ribose phosphate metabolic process	4 out of 107 genes, 3.7%	1	gene60,gene4189,gene2946,gene61
biological_process	GO:0034637 cellular carbohydrate biosynthetic process	2 out of 107 genes, 1.9%	1	gene1627,gene1168
biological_process	GO:0051716 cellular response to stimulus	4 out of 107 genes, 3.7%	1	gene371,gene2830,gene1942,gene3928
biological_process	GO:0072350 tricarboxylic acid metabolic process	2 out of 107 genes, 1.9%	1	gene733,gene57
biological_process	GO:0080090 regulation of primary metabolic process	11 out of 107 genes, 10.3%	1	gene4418,gene2830,gene4306,gene4401,gene2951,gene1596,gene4399,gene371,gene2972,gene2938,gene1554
biological_process	GO:0071806 protein transmembrane transport	3 out of 107 genes, 2.8%	1	gene2949,gene2943,gene2946
biological_process	GO:0006084 acetyl-CoA metabolic process	2 out of 107 genes, 1.9%	1	gene60,gene61
biological_process	GO:0005975 carbohydrate metabolic process	6 out of 107 genes, 5.6%	1	gene3328,gene4189,gene4306,gene1627,gene1168,gene304
biological_process	GO:0006810 transport	27 out of 107 genes, 25.2%	1	gene2923,gene3729,gene915,gene2949,gene2924,gene4362,gene2306,gene2942,gene3728,gene2939,gene57,gene2925,gene3733,gene3727,gene2941,gene1820,gene3169,gene302,gene1597,gene3884,gene2838,gene3800,gene2948,gene2943,gene3660,gene2946,gene2307
biological_process	GO:1901575 organic substance catabolic process	7 out of 107 genes, 6.5%	1	gene1681,gene371,gene4399,gene4189,gene2836,gene1890,gene2537
biological_process	GO:0019646 aerobic electron transport chain	2 out of 107 genes, 1.9%	1	gene364,gene365
biological_process	GO:0044260 cellular macromolecule metabolic process	5 out of 107 genes, 4.7%	1	gene2991,gene478,gene2993,gene63,gene2930
biological_process	GO:0009063 cellular amino acid catabolic process	3 out of 107 genes, 2.8%	1	gene1681,gene2836,gene1890
biological_process	GO:0051223 regulation of protein transport	2 out of 107 genes, 1.9%	1	gene2931,gene2949
biological_process	GO:0043436 oxoacid metabolic process	12 out of 107 genes, 11.2%	1	gene1818,gene4306,gene2933,gene1890,gene2537,gene57,gene1681,gene4399,gene371,gene733,gene2837,gene2836
biological_process	GO:2000112 regulation of cellular macromolecule biosynthetic process	11 out of 107 genes, 10.3%	1	gene4418,gene2830,gene4306,gene4401,gene2951,gene1596,gene4399,gene371,gene2972,gene2938,gene1554
biological_process	GO:0034220 ion transmembrane transport	3 out of 107 genes, 2.8%	1	gene2838,gene3800,gene2307
biological_process	GO:0006259 DNA metabolic process	2 out of 107 genes, 1.9%	1	gene2991,gene2993
biological_process	GO:0009259 ribonucleotide metabolic process	3 out of 107 genes, 2.8%	1	gene60,gene2946,gene61
biological_process	GO:0048519 negative regulation of biological process	2 out of 107 genes, 1.9%	1	gene2949,gene4306
biological_process	GO:0046483 heterocycle metabolic process	7 out of 107 genes, 6.5%	1	gene2997,gene2991,gene60,gene4189,gene2993,gene2946,gene61
biological_process	GO:0006139 nucleobase-containing compound metabolic process	7 out of 107 genes, 6.5%	1	gene2997,gene2991,gene60,gene4189,gene2993,gene2946,gene61
biological_process	GO:0009889 regulation of biosynthetic process	11 out of 107 genes, 10.3%	1	gene4418,gene2830,gene4306,gene4401,gene2951,gene1596,gene4399,gene371,gene2972,gene2938,gene1554
biological_process	GO:0044248 cellular catabolic process	6 out of 107 genes, 5.6%	1	gene1681,gene371,gene4399,gene2836,gene1890,gene2537
biological_process	GO:0016226 iron-sulfur cluster assembly	2 out of 107 genes, 1.9%	1	gene1819,gene1821
biological_process	GO:0006950 response to stress	3 out of 107 genes, 2.8%	1	gene2991,gene2993,gene2938
biological_process	GO:0000160 phosphorelay signal transduction system	2 out of 107 genes, 1.9%	1	gene371,gene2830
biological_process	GO:0009312 oligosaccharide biosynthetic process	2 out of 107 genes, 1.9%	1	gene1627,gene1168
biological_process	GO:1901576 organic substance biosynthetic process	7 out of 107 genes, 6.5%	1	gene3328,gene478,gene63,gene1627,gene1168,gene2946,gene2933
biological_process	GO:0015849 organic acid transport	3 out of 107 genes, 2.8%	1	gene2838,gene3800,gene3660
biological_process	GO:0006163 purine nucleotide metabolic process	3 out of 107 genes, 2.8%	1	gene60,gene2946,gene61
biological_process	GO:0006996 organelle organization	6 out of 107 genes, 5.6%	1	gene2991,gene1279,gene2993,gene1251,gene2946,gene1122
biological_process	GO:0044283 small molecule biosynthetic process	2 out of 107 genes, 1.9%	1	gene3328,gene2933
biological_process	GO:0019637 organophosphate metabolic process	4 out of 107 genes, 3.7%	1	gene60,gene4189,gene2946,gene61
biological_process	GO:0005991 trehalose metabolic process	2 out of 107 genes, 1.9%	1	gene1627,gene1168
biological_process	GO:0001505 regulation of neurotransmitter levels	2 out of 107 genes, 1.9%	1	gene2837,gene2836
biological_process	GO:0051046 regulation of secretion	2 out of 107 genes, 1.9%	1	gene2931,gene2949
biological_process	GO:0009058 biosynthetic process	7 out of 107 genes, 6.5%	1	gene3328,gene478,gene63,gene1627,gene1168,gene2946,gene2933
biological_process	GO:0005984 disaccharide metabolic process	2 out of 107 genes, 1.9%	1	gene1627,gene1168
biological_process	GO:0006796 phosphate-containing compound metabolic process	6 out of 107 genes, 5.6%	1	gene60,gene4189,gene63,gene2946,gene2930,gene61
biological_process	GO:0071554 cell wall organization or biogenesis	2 out of 107 genes, 1.9%	1	gene20,gene301
biological_process	GO:2001141 regulation of RNA biosynthetic process	11 out of 107 genes, 10.3%	1	gene4418,gene2830,gene4306,gene4401,gene2951,gene1596,gene4399,gene371,gene2972,gene2938,gene1554
biological_process	GO:0007165 signal transduction	2 out of 107 genes, 1.9%	1	gene371,gene2830
biological_process	GO:0006520 cellular amino acid metabolic process	5 out of 107 genes, 4.7%	1	gene1818,gene1681,gene2837,gene2836,gene1890
biological_process	GO:0006629 lipid metabolic process	3 out of 107 genes, 2.8%	1	gene371,gene2933,gene2537
biological_process	GO:1905039 carboxylic acid transmembrane transport	2 out of 107 genes, 1.9%	1	gene2838,gene3800
biological_process	GO:0031326 regulation of cellular biosynthetic process	11 out of 107 genes, 10.3%	1	gene4418,gene2830,gene4306,gene4401,gene2951,gene1596,gene4399,gene371,gene2972,gene2938,gene1554
biological_process	GO:0055114 oxidation-reduction process	11 out of 107 genes, 10.3%	1	gene2835,gene2971,gene2537,gene3928,gene733,gene364,gene365,gene908,gene1534,gene2836,gene2496
biological_process	GO:0023052 signaling	2 out of 107 genes, 1.9%	1	gene371,gene2830
biological_process	GO:1903530 regulation of secretion by cell	2 out of 107 genes, 1.9%	1	gene2931,gene2949
biological_process	GO:0006101 citrate metabolic process	2 out of 107 genes, 1.9%	1	gene733,gene57
biological_process	GO:0044781 bacterial-type flagellum organization	2 out of 107 genes, 1.9%	1	gene2946,gene1122
biological_process	GO:0065009 regulation of molecular function	3 out of 107 genes, 2.8%	1	gene1279,gene1251,gene2930
biological_process	GO:0006952 defense response	2 out of 107 genes, 1.9%	1	gene2991,gene2993
biological_process	GO:0016043 cellular component organization	10 out of 107 genes, 9.3%	1	gene2991,gene1821,gene1122,gene20,gene1279,gene1819,gene2993,gene1251,gene2946,gene301
biological_process	GO:0060255 regulation of macromolecule metabolic process	11 out of 107 genes, 10.3%	1	gene4418,gene2830,gene4306,gene4401,gene2951,gene1596,gene4399,gene371,gene2972,gene2938,gene1554
biological_process	GO:1901566 organonitrogen compound biosynthetic process	2 out of 107 genes, 1.9%	1	gene478,gene2946
biological_process	GO:0051707 response to other organism	2 out of 107 genes, 1.9%	1	gene2991,gene2993
biological_process	GO:0098656 anion transmembrane transport	3 out of 107 genes, 2.8%	1	gene2838,gene3800,gene2307
biological_process	GO:0071704 organic substance metabolic process	27 out of 107 genes, 25.2%	1	gene1818,gene60,gene4189,gene63,gene1627,gene2933,gene2537,gene57,gene3328,gene1681,gene733,gene371,gene2993,gene2836,gene61,gene2997,gene2991,gene478,gene4306,gene1168,gene1890,gene4399,gene2837,gene2946,gene2930,gene2496,gene304
biological_process	GO:0070925 organelle assembly	2 out of 107 genes, 1.9%	1	gene2946,gene1122
biological_process	GO:0005996 monosaccharide metabolic process	2 out of 107 genes, 1.9%	1	gene3328,gene4189
biological_process	GO:0042133 neurotransmitter metabolic process	2 out of 107 genes, 1.9%	1	gene2837,gene2836
biological_process	GO:0034641 cellular nitrogen compound metabolic process	9 out of 107 genes, 8.4%	1	gene2997,gene2991,gene478,gene60,gene4189,gene2993,gene2496,gene61,gene2946
biological_process	GO:0009311 oligosaccharide metabolic process	2 out of 107 genes, 1.9%	1	gene1627,gene1168
biological_process	GO:0009059 macromolecule biosynthetic process	2 out of 107 genes, 1.9%	1	gene478,gene63
biological_process	GO:0006355 regulation of transcription, DNA-templated	11 out of 107 genes, 10.3%	1	gene4418,gene2830,gene4306,gene4401,gene2951,gene1596,gene4399,gene371,gene2972,gene2938,gene1554
biological_process	GO:0035556 intracellular signal transduction	2 out of 107 genes, 1.9%	1	gene371,gene2830
biological_process	GO:0051049 regulation of transport	2 out of 107 genes, 1.9%	1	gene2931,gene2949
biological_process	GO:0016999 antibiotic metabolic process	3 out of 107 genes, 2.8%	1	gene733,gene371,gene57
biological_process	GO:0033875 ribonucleoside bisphosphate metabolic process	2 out of 107 genes, 1.9%	1	gene60,gene61
biological_process	GO:0044249 cellular biosynthetic process	6 out of 107 genes, 5.6%	1	gene478,gene63,gene1627,gene1168,gene2946,gene2933
biological_process	GO:0006637 acyl-CoA metabolic process	2 out of 107 genes, 1.9%	1	gene60,gene61
biological_process	GO:1901565 organonitrogen compound catabolic process	3 out of 107 genes, 2.8%	1	gene1681,gene2836,gene1890
biological_process	GO:0044271 cellular nitrogen compound biosynthetic process	2 out of 107 genes, 1.9%	1	gene478,gene2946
biological_process	GO:0009060 aerobic respiration	3 out of 107 genes, 2.8%	1	gene733,gene364,gene365
biological_process	GO:0019752 carboxylic acid metabolic process	12 out of 107 genes, 11.2%	1	gene1818,gene4306,gene2933,gene1890,gene2537,gene57,gene1681,gene4399,gene371,gene733,gene2837,gene2836
biological_process	GO:0009056 catabolic process	7 out of 107 genes, 6.5%	1	gene1681,gene371,gene4399,gene4189,gene2836,gene1890,gene2537
biological_process	GO:0071840 cellular component organization or biogenesis	10 out of 107 genes, 9.3%	1	gene2991,gene1821,gene1122,gene20,gene1279,gene1819,gene2993,gene1251,gene2946,gene301
biological_process	GO:0065008 regulation of biological quality	3 out of 107 genes, 2.8%	1	gene3917,gene2837,gene2836
biological_process	GO:0006518 peptide metabolic process	2 out of 107 genes, 1.9%	1	gene478,gene2496
biological_process	GO:0009605 response to external stimulus	2 out of 107 genes, 1.9%	1	gene2991,gene2993
biological_process	GO:0034032 purine nucleoside bisphosphate metabolic process	2 out of 107 genes, 1.9%	1	gene60,gene61
biological_process	GO:0044262 cellular carbohydrate metabolic process	4 out of 107 genes, 3.7%	1	gene4189,gene4306,gene1627,gene1168
biological_process	GO:0032879 regulation of localization	2 out of 107 genes, 1.9%	1	gene2931,gene2949
biological_process	GO:0044780 bacterial-type flagellum assembly	2 out of 107 genes, 1.9%	1	gene2946,gene1122
biological_process	GO:0032787 monocarboxylic acid metabolic process	7 out of 107 genes, 6.5%	1	gene371,gene4399,gene2837,gene4306,gene2836,gene2933,gene2537
biological_process	GO:0019538 protein metabolic process	3 out of 107 genes, 2.8%	1	gene478,gene63,gene2930
biological_process	GO:0043170 macromolecule metabolic process	6 out of 107 genes, 5.6%	1	gene2997,gene2991,gene478,gene2993,gene63,gene2930
biological_process	GO:0006790 sulfur compound metabolic process	6 out of 107 genes, 5.6%	1	gene1818,gene60,gene1819,gene1821,gene61,gene2496
biological_process	GO:0044281 small molecule metabolic process	17 out of 107 genes, 15.9%	1	gene1818,gene60,gene4189,gene2933,gene2537,gene57,gene3328,gene1681,gene733,gene371,gene2836,gene61,gene4306,gene1890,gene4399,gene2837,gene2946
biological_process	GO:0072329 monocarboxylic acid catabolic process	3 out of 107 genes, 2.8%	1	gene371,gene2836,gene2537
biological_process	GO:0006081 cellular aldehyde metabolic process	3 out of 107 genes, 2.8%	1	gene4399,gene4189,gene4306
biological_process	GO:0072521 purine-containing compound metabolic process	3 out of 107 genes, 2.8%	1	gene60,gene2946,gene61
biological_process	GO:0006732 coenzyme metabolic process	3 out of 107 genes, 2.8%	1	gene60,gene4189,gene61
biological_process	GO:0046942 carboxylic acid transport	3 out of 107 genes, 2.8%	1	gene2838,gene3800,gene3660
biological_process	GO:0031323 regulation of cellular metabolic process	11 out of 107 genes, 10.3%	1	gene4418,gene2830,gene4306,gene4401,gene2951,gene1596,gene4399,gene371,gene2972,gene2938,gene1554
biological_process	GO:0046395 carboxylic acid catabolic process	5 out of 107 genes, 4.7%	1	gene1681,gene371,gene2836,gene1890,gene2537
biological_process	GO:1903506 regulation of nucleic acid-templated transcription	11 out of 107 genes, 10.3%	1	gene4418,gene2830,gene4306,gene4401,gene2951,gene1596,gene4399,gene371,gene2972,gene2938,gene1554
biological_process	GO:0051336 regulation of hydrolase activity	3 out of 107 genes, 2.8%	1	gene1279,gene1251,gene2930
biological_process	GO:0050790 regulation of catalytic activity	3 out of 107 genes, 2.8%	1	gene1279,gene1251,gene2930
biological_process	GO:0022900 electron transport chain	2 out of 107 genes, 1.9%	1	gene364,gene365
biological_process	GO:0009062 fatty acid catabolic process	2 out of 107 genes, 1.9%	1	gene371,gene2537
biological_process	GO:0050794 regulation of cellular process	13 out of 107 genes, 12.1%	1	gene2931,gene2949,gene4418,gene2830,gene4306,gene4401,gene2951,gene1596,gene4399,gene371,gene2972,gene2938,gene1554
biological_process	GO:0044267 cellular protein metabolic process	3 out of 107 genes, 2.8%	1	gene478,gene63,gene2930
biological_process	GO:0048523 negative regulation of cellular process	2 out of 107 genes, 1.9%	1	gene2949,gene4306
biological_process	GO:0031163 metallo-sulfur cluster assembly	2 out of 107 genes, 1.9%	1	gene1819,gene1821
biological_process	GO:1903825 organic acid transmembrane transport	2 out of 107 genes, 1.9%	1	gene2838,gene3800
biological_process	GO:0051171 regulation of nitrogen compound metabolic process	11 out of 107 genes, 10.3%	1	gene4418,gene2830,gene4306,gene4401,gene2951,gene1596,gene4399,gene371,gene2972,gene2938,gene1554
biological_process	GO:0006865 amino acid transport	2 out of 107 genes, 1.9%	1	gene2838,gene3660
biological_process	GO:1901135 carbohydrate derivative metabolic process	4 out of 107 genes, 3.7%	1	gene60,gene4189,gene2946,gene61
biological_process	GO:0032880 regulation of protein localization	2 out of 107 genes, 1.9%	1	gene2931,gene2949
biological_process	GO:0090087 regulation of peptide transport	2 out of 107 genes, 1.9%	1	gene2931,gene2949
biological_process	GO:0016042 lipid catabolic process	2 out of 107 genes, 1.9%	1	gene371,gene2537
biological_process	GO:0033865 nucleoside bisphosphate metabolic process	2 out of 107 genes, 1.9%	1	gene60,gene61
biological_process	GO:0035383 thioester metabolic process	2 out of 107 genes, 1.9%	1	gene60,gene61
biological_process	GO:1901605 alpha-amino acid metabolic process	2 out of 107 genes, 1.9%	1	gene1818,gene1890
biological_process	GO:0044238 primary metabolic process	24 out of 107 genes, 22.4%	1	gene1818,gene60,gene4189,gene63,gene1627,gene2933,gene2537,gene3328,gene1681,gene733,gene371,gene2993,gene2836,gene61,gene2997,gene2991,gene478,gene4306,gene1168,gene1890,gene2837,gene2946,gene2930,gene304
biological_process	GO:0071555 cell wall organization	2 out of 107 genes, 1.9%	1	gene20,gene301
biological_process	GO:0030031 cell projection assembly	2 out of 107 genes, 1.9%	1	gene2946,gene1122
biological_process	GO:0055085 transmembrane transport	12 out of 107 genes, 11.2%	1	gene3729,gene915,gene3169,gene2949,gene3884,gene57,gene2838,gene3800,gene3733,gene2943,gene2946,gene2307
biological_process	GO:0051276 chromosome organization	2 out of 107 genes, 1.9%	1	gene2991,gene2993
biological_process	GO:0006793 phosphorus metabolic process	6 out of 107 genes, 5.6%	1	gene60,gene4189,gene63,gene2946,gene2930,gene61
biological_process	GO:0006811 ion transport	5 out of 107 genes, 4.7%	1	gene2838,gene3800,gene3660,gene2307,gene57
biological_process	GO:0016054 organic acid catabolic process	5 out of 107 genes, 4.7%	1	gene1681,gene371,gene2836,gene1890,gene2537
biological_process	GO:0044242 cellular lipid catabolic process	2 out of 107 genes, 1.9%	1	gene371,gene2537
biological_process	GO:0051179 localization	27 out of 107 genes, 25.2%	1	gene2923,gene3729,gene915,gene2949,gene2924,gene4362,gene2306,gene2942,gene3728,gene2939,gene57,gene2925,gene3733,gene3727,gene2941,gene1820,gene3169,gene302,gene1597,gene3884,gene2838,gene3800,gene2948,gene2943,gene3660,gene2946,gene2307
biological_process	GO:0045229 external encapsulating structure organization	2 out of 107 genes, 1.9%	1	gene20,gene301
biological_process	GO:0043711 pilus organization	2 out of 107 genes, 1.9%	1	gene20,gene301
biological_process	GO:1901564 organonitrogen compound metabolic process	13 out of 107 genes, 12.1%	1	gene1818,gene478,gene60,gene4189,gene63,gene1890,gene1681,gene2837,gene2836,gene2946,gene2930,gene2496,gene61
biological_process	GO:0061077 chaperone-mediated protein folding	2 out of 107 genes, 1.9%	1	gene20,gene301
biological_process	GO:0009117 nucleotide metabolic process	4 out of 107 genes, 3.7%	1	gene60,gene4189,gene2946,gene61
biological_process	GO:0051234 establishment of localization	27 out of 107 genes, 25.2%	1	gene2923,gene3729,gene915,gene2949,gene2924,gene4362,gene2306,gene2942,gene3728,gene2939,gene57,gene2925,gene3733,gene3727,gene2941,gene1820,gene3169,gene302,gene1597,gene3884,gene2838,gene3800,gene2948,gene2943,gene3660,gene2946,gene2307
biological_process	GO:0006457 protein folding	2 out of 107 genes, 1.9%	1	gene20,gene301
biological_process	GO:0007154 cell communication	2 out of 107 genes, 1.9%	1	gene371,gene2830
biological_process	GO:0022607 cellular component assembly	4 out of 107 genes, 3.7%	1	gene1819,gene1821,gene2946,gene1122
biological_process	GO:0006753 nucleoside phosphate metabolic process	4 out of 107 genes, 3.7%	1	gene60,gene4189,gene2946,gene61
biological_process	GO:0070887 cellular response to chemical stimulus	2 out of 107 genes, 1.9%	1	gene1942,gene3928
biological_process	GO:0010468 regulation of gene expression	11 out of 107 genes, 10.3%	1	gene4418,gene2830,gene4306,gene4401,gene2951,gene1596,gene4399,gene371,gene2972,gene2938,gene1554
biological_process	GO:1901360 organic cyclic compound metabolic process	7 out of 107 genes, 6.5%	1	gene2997,gene2991,gene60,gene4189,gene2993,gene2946,gene61
biological_process	GO:0043603 cellular amide metabolic process	4 out of 107 genes, 3.7%	1	gene478,gene60,gene61,gene2496
biological_process	GO:0051186 cofactor metabolic process	7 out of 107 genes, 6.5%	1	gene60,gene4189,gene1819,gene63,gene1821,gene61,gene2496
biological_process	GO:0050789 regulation of biological process	13 out of 107 genes, 12.1%	1	gene2931,gene2949,gene4418,gene2830,gene4306,gene4401,gene2951,gene1596,gene4399,gene371,gene2972,gene2938,gene1554
biological_process	GO:0042221 response to chemical	2 out of 107 genes, 1.9%	1	gene1942,gene3928
biological_process	GO:0090304 nucleic acid metabolic process	3 out of 107 genes, 2.8%	1	gene2997,gene2991,gene2993
biological_process	GO:0030030 cell projection organization	4 out of 107 genes, 3.7%	1	gene20,gene2946,gene1122,gene301
biological_process	GO:0015980 energy derivation by oxidation of organic compounds	3 out of 107 genes, 2.8%	1	gene733,gene364,gene365
biological_process	GO:0019222 regulation of metabolic process	11 out of 107 genes, 10.3%	1	gene4418,gene2830,gene4306,gene4401,gene2951,gene1596,gene4399,gene371,gene2972,gene2938,gene1554
biological_process	GO:0006082 organic acid metabolic process	12 out of 107 genes, 11.2%	1	gene1818,gene4306,gene2933,gene1890,gene2537,gene57,gene1681,gene4399,gene371,gene733,gene2837,gene2836
biological_process	GO:0016051 carbohydrate biosynthetic process	3 out of 107 genes, 2.8%	1	gene3328,gene1627,gene1168
biological_process	GO:0006725 cellular aromatic compound metabolic process	7 out of 107 genes, 6.5%	1	gene2997,gene2991,gene60,gene4189,gene2993,gene2946,gene61
biological_process	GO:0019219 regulation of nucleobase-containing compound metabolic process	11 out of 107 genes, 10.3%	1	gene4418,gene2830,gene4306,gene4401,gene2951,gene1596,gene4399,gene371,gene2972,gene2938,gene1554
biological_process	GO:0022904 respiratory electron transport chain	2 out of 107 genes, 1.9%	1	gene364,gene365
biological_process	GO:0043207 response to external biotic stimulus	2 out of 107 genes, 1.9%	1	gene2991,gene2993
biological_process	GO:0050896 response to stimulus	7 out of 107 genes, 6.5%	1	gene2991,gene371,gene2993,gene2830,gene1942,gene2938,gene3928
biological_process	GO:0070201 regulation of establishment of protein localization	2 out of 107 genes, 1.9%	1	gene2931,gene2949
biological_process	GO:0002791 regulation of peptide secretion	2 out of 107 genes, 1.9%	1	gene2931,gene2949
biological_process	GO:0050708 regulation of protein secretion	2 out of 107 genes, 1.9%	1	gene2931,gene2949
biological_process	GO:0055086 nucleobase-containing small molecule metabolic process	4 out of 107 genes, 3.7%	1	gene60,gene4189,gene2946,gene61
biological_process	GO:0009987 cellular process	47 out of 107 genes, 43.9%	1	gene3718,gene2949,gene4362,gene1627,gene2939,gene2933,gene57,gene733,gene365,gene61,gene3496,gene2997,gene2941,gene2991,gene1168,gene1890,gene4399,gene2923,gene1818,gene4189,gene60,gene63,gene1821,gene2942,gene3928,gene2537,gene2993,gene371,gene1279,gene1681,gene1942,gene1251,gene2836,gene478,gene2830,gene4306,gene1122,gene20,gene1819,gene2948,gene2837,gene364,gene2943,gene2946,gene2930,gene2496,…
biological_process	GO:0017144 drug metabolic process	5 out of 107 genes, 4.7%	1	gene733,gene371,gene2946,gene1890,gene57
biological_process	GO:0006807 nitrogen compound metabolic process	16 out of 107 genes, 15.0%	1	gene1818,gene60,gene4189,gene63,gene1681,gene2993,gene2836,gene61,gene2991,gene2997,gene478,gene1890,gene2837,gene2496,gene2930,gene2946
biological_process	GO:0044282 small molecule catabolic process	7 out of 107 genes, 6.5%	1	gene1681,gene371,gene4399,gene4189,gene2836,gene1890,gene2537
biological_process	GO:0010556 regulation of macromolecule biosynthetic process	11 out of 107 genes, 10.3%	1	gene4418,gene2830,gene4306,gene4401,gene2951,gene1596,gene4399,gene371,gene2972,gene2938,gene1554
biological_process	GO:0006631 fatty acid metabolic process	3 out of 107 genes, 2.8%	1	gene371,gene2933,gene2537
biological_process	GO:0051252 regulation of RNA metabolic process	11 out of 107 genes, 10.3%	1	gene4418,gene2830,gene4306,gene4401,gene2951,gene1596,gene4399,gene371,gene2972,gene2938,gene1554
biological_process	GO:0045333 cellular respiration	3 out of 107 genes, 2.8%	1	gene733,gene364,gene365
biological_process	GO:0006820 anion transport	5 out of 107 genes, 4.7%	1	gene2838,gene3800,gene3660,gene2307,gene57
biological_process	GO:0015711 organic anion transport	4 out of 107 genes, 3.7%	1	gene2838,gene3800,gene3660,gene57
biological_process	GO:0009150 purine ribonucleotide metabolic process	3 out of 107 genes, 2.8%	1	gene60,gene2946,gene61
biological_process	GO:0065007 biological regulation	19 out of 107 genes, 17.8%	1	gene3917,gene2931,gene2949,gene4418,gene4401,gene371,gene1279,gene1251,gene2938,gene2836,gene1554,gene2830,gene4306,gene2951,gene1596,gene4399,gene2837,gene2972,gene2930
cellular_component	GO:0005576 extracellular region	7 out of 107 genes, 6.5%	0.00025	gene2934,gene1279,gene2925,gene1251,gene2935,gene2936,gene2930
cellular_component	GO:0070069 cytochrome complex	2 out of 107 genes, 1.9%	0.21587	gene364,gene365
cellular_component	GO:0009346 citrate lyase complex	2 out of 107 genes, 1.9%	0.21587	gene60,gene61
cellular_component	GO:0019867 outer membrane	4 out of 107 genes, 3.7%	1	gene2923,gene308,gene2949,gene1597
cellular_component	GO:0005737 cytoplasm	20 out of 107 genes, 18.7%	1	gene3917,gene3718,gene1818,gene2931,gene2924,gene60,gene4189,gene4187,gene1627,gene2933,gene2537,gene371,gene2938,gene61,gene4188,gene478,gene3884,gene4399,gene2946,gene2496
cellular_component	GO:0030288 outer membrane-bounded periplasmic space	3 out of 107 genes, 2.8%	1	gene20,gene301,gene2078
cellular_component	GO:0043228 non-membrane-bounded organelle	2 out of 107 genes, 1.9%	1	gene478,gene1122
cellular_component	GO:0030313 cell envelope	6 out of 107 genes, 5.6%	1	gene2923,gene308,gene20,gene301,gene1597,gene2078
cellular_component	GO:0005886 plasma membrane	15 out of 107 genes, 14.0%	1	gene2941,gene3729,gene1269,gene2949,gene4189,gene2306,gene2942,gene2939,gene57,gene2078,gene2838,gene733,gene3800,gene2948,gene3660
cellular_component	GO:0044424 intracellular part	21 out of 107 genes, 19.6%	1	gene3917,gene3718,gene1818,gene2931,gene2924,gene60,gene4189,gene4187,gene1627,gene2933,gene2537,gene733,gene371,gene2938,gene61,gene4188,gene478,gene3884,gene4399,gene2946,gene2496
cellular_component	GO:0044462 external encapsulating structure part	3 out of 107 genes, 2.8%	1	gene2923,gene308,gene1597
cellular_component	GO:0005829 cytosol	3 out of 107 genes, 2.8%	1	gene2924,gene4399,gene4189
cellular_component	GO:0016020 membrane	31 out of 107 genes, 29.0%	1	gene2923,gene308,gene3729,gene1269,gene915,gene2949,gene4189,gene4362,gene2306,gene2942,gene2939,gene57,gene3928,gene1539,gene733,gene952,gene3733,gene365,gene1541,gene2941,gene3169,gene4506,gene302,gene1597,gene2078,gene2456,gene2838,gene3800,gene2948,gene364,gene3660
cellular_component	GO:0071944 cell periphery	18 out of 107 genes, 16.8%	1	gene2923,gene308,gene3729,gene1269,gene2949,gene4189,gene2306,gene2942,gene2939,gene57,gene733,gene2941,gene1597,gene2078,gene2838,gene3800,gene2948,gene3660
cellular_component	GO:0005622 intracellular	23 out of 107 genes, 21.5%	1	gene3917,gene3718,gene1818,gene2931,gene2924,gene60,gene4189,gene4187,gene1627,gene2933,gene2537,gene733,gene371,gene2938,gene61,gene4188,gene478,gene2830,gene3884,gene4399,gene2972,gene2946,gene2496
cellular_component	GO:0042597 periplasmic space	5 out of 107 genes, 4.7%	1	gene4289,gene20,gene301,gene4169,gene2078
cellular_component	GO:0031224 intrinsic component of membrane	27 out of 107 genes, 25.2%	1	gene2923,gene308,gene3729,gene1269,gene915,gene4189,gene4362,gene2306,gene2942,gene2939,gene57,gene3928,gene1539,gene733,gene952,gene3733,gene365,gene1541,gene2941,gene3169,gene4506,gene2456,gene2838,gene3800,gene2948,gene364,gene3660
cellular_component	GO:0016021 integral component of membrane	27 out of 107 genes, 25.2%	1	gene2923,gene308,gene3729,gene1269,gene915,gene4189,gene4362,gene2306,gene2942,gene2939,gene57,gene3928,gene1539,gene733,gene952,gene3733,gene365,gene1541,gene2941,gene3169,gene4506,gene2456,gene2838,gene3800,gene2948,gene364,gene3660
cellular_component	GO:0043226 organelle	2 out of 107 genes, 1.9%	1	gene478,gene1122
cellular_component	GO:0044444 cytoplasmic part	6 out of 107 genes, 5.6%	1	gene2924,gene478,gene60,gene4399,gene4189,gene61
cellular_component	GO:0030312 external encapsulating structure	3 out of 107 genes, 2.8%	1	gene2923,gene308,gene1597
cellular_component	GO:0032991 protein-containing complex	7 out of 107 genes, 6.5%	1	gene733,gene478,gene60,gene364,gene365,gene2946,gene61
cellular_component	GO:0005887 integral component of plasma membrane	3 out of 107 genes, 2.8%	1	gene3729,gene2838,gene3800
cellular_component	GO:0005623 cell	44 out of 107 genes, 41.1%	1	gene4289,gene308,gene3729,gene3718,gene2949,gene2924,gene1627,gene2939,gene2933,gene57,gene733,gene2938,gene61,gene2941,gene4169,gene2838,gene4399,gene3800,gene2972,gene3660,gene3917,gene1818,gene2923,gene1269,gene2931,gene4187,gene4189,gene60,gene2306,gene2942,gene2537,gene371,gene4188,gene478,gene2830,gene1597,gene1122,gene3884,gene2078,gene20,gene2948,gene2946,gene2496,gene301
cellular_component	GO:0009279 cell outer membrane	3 out of 107 genes, 2.8%	1	gene2923,gene308,gene1597
cellular_component	GO:0031226 intrinsic component of plasma membrane	3 out of 107 genes, 2.8%	1	gene3729,gene2838,gene3800
cellular_component	GO:0031975 envelope	6 out of 107 genes, 5.6%	1	gene2923,gene308,gene20,gene301,gene1597,gene2078
cellular_component	GO:0044425 membrane part	27 out of 107 genes, 25.2%	1	gene2923,gene308,gene3729,gene1269,gene915,gene4189,gene4362,gene2306,gene2942,gene2939,gene57,gene3928,gene1539,gene733,gene952,gene3733,gene365,gene1541,gene2941,gene3169,gene4506,gene2456,gene2838,gene3800,gene2948,gene364,gene3660
cellular_component	GO:0044464 cell part	44 out of 107 genes, 41.1%	1	gene4289,gene308,gene3729,gene3718,gene2949,gene2924,gene1627,gene2939,gene2933,gene57,gene733,gene2938,gene61,gene2941,gene4169,gene2838,gene4399,gene3800,gene2972,gene3660,gene3917,gene1818,gene2923,gene1269,gene2931,gene4187,gene4189,gene60,gene2306,gene2942,gene2537,gene371,gene4188,gene478,gene2830,gene1597,gene1122,gene3884,gene2078,gene20,gene2948,gene2946,gene2496,gene301
cellular_component	GO:0044459 plasma membrane part	3 out of 107 genes, 2.8%	1	gene3729,gene2838,gene3800
molecular_function	GO:0005096 GTPase activator activity	3 out of 107 genes, 2.8%	0.01385	gene1279,gene1251,gene2930
molecular_function	GO:0030695 GTPase regulator activity	3 out of 107 genes, 2.8%	0.01385	gene1279,gene1251,gene2930
molecular_function	GO:0060589 nucleoside-triphosphatase regulator activity	3 out of 107 genes, 2.8%	0.11217	gene1279,gene1251,gene2930
molecular_function	GO:0008047 enzyme activator activity	3 out of 107 genes, 2.8%	0.17491	gene1279,gene1251,gene2930
molecular_function	GO:0005515 protein binding	9 out of 107 genes, 8.4%	0.21397	gene1670,gene2934,gene2936,gene1122,gene371,gene1279,gene2837,gene1251,gene2930
molecular_function	GO:0008092 cytoskeletal protein binding	2 out of 107 genes, 1.9%	0.30288	gene2934,gene2936
molecular_function	GO:0004350 glutamate-5-semialdehyde dehydrogenase activity	2 out of 107 genes, 1.9%	0.30288	gene364,gene365
molecular_function	GO:0003779 actin binding	2 out of 107 genes, 1.9%	0.30288	gene2934,gene2936
molecular_function	GO:0003988 acetyl-CoA C-acyltransferase activity	2 out of 107 genes, 1.9%	0.30288	gene3086,gene2537
molecular_function	GO:0005085 guanyl-nucleotide exchange factor activity	2 out of 107 genes, 1.9%	0.59191	gene1279,gene1251
molecular_function	GO:0051020 GTPase binding	2 out of 107 genes, 1.9%	0.96402	gene1279,gene1251
molecular_function	GO:0000287 magnesium ion binding	2 out of 107 genes, 1.9%	1	gene2561,gene908
molecular_function	GO:0003677 DNA binding	13 out of 107 genes, 12.1%	1	gene2991,gene4418,gene2830,gene4306,gene4401,gene2951,gene1596,gene762,gene4399,gene371,gene3103,gene2972,gene1554
molecular_function	GO:0015075 ion transmembrane transporter activity	4 out of 107 genes, 3.7%	1	gene2838,gene3800,gene2307,gene57
molecular_function	GO:0008144 drug binding	10 out of 107 genes, 9.3%	1	gene3718,gene1818,gene1820,gene63,gene3728,gene371,gene2837,gene3727,gene2946,gene2307
molecular_function	GO:0017111 nucleoside-triphosphatase activity	6 out of 107 genes, 5.6%	1	gene2997,gene1820,gene3727,gene3728,gene2946,gene2307
molecular_function	GO:0016747 transferase activity, transferring acyl groups other than amino-acyl groups	2 out of 107 genes, 1.9%	1	gene3086,gene2537
molecular_function	GO:0016782 transferase activity, transferring sulfur-containing groups	2 out of 107 genes, 1.9%	1	gene1818,gene61
molecular_function	GO:0016810 hydrolase activity, acting on carbon-nitrogen (but not peptide) bonds	2 out of 107 genes, 1.9%	1	gene304,gene1890
molecular_function	GO:0016682 oxidoreductase activity, acting on diphenols and related substances as donors, oxygen as acceptor	2 out of 107 genes, 1.9%	1	gene364,gene365
molecular_function	GO:0016903 oxidoreductase activity, acting on the aldehyde or oxo group of donors	4 out of 107 genes, 3.7%	1	gene364,gene908,gene365,gene2836
molecular_function	GO:0098772 molecular function regulator	3 out of 107 genes, 2.8%	1	gene1279,gene1251,gene2930
molecular_function	GO:1901363 heterocyclic compound binding	29 out of 107 genes, 27.1%	1	gene3718,gene1818,gene4418,gene63,gene3728,gene4401,gene3928,gene371,gene2993,gene3727,gene908,gene1554,gene2991,gene1820,gene2835,gene2830,gene4306,gene2951,gene2971,gene1596,gene762,gene4399,gene2561,gene2837,gene3103,gene2972,gene1534,gene2946,gene2307
molecular_function	GO:0016614 oxidoreductase activity, acting on CH-OH group of donors	2 out of 107 genes, 1.9%	1	gene2835,gene2971
molecular_function	GO:0016818 hydrolase activity, acting on acid anhydrides, in phosphorus-containing anhydrides	6 out of 107 genes, 5.6%	1	gene2997,gene1820,gene3727,gene3728,gene2946,gene2307
molecular_function	GO:0016740 transferase activity	11 out of 107 genes, 10.3%	1	gene1818,gene2633,gene4187,gene63,gene1168,gene3884,gene3086,gene2537,gene2837,gene2496,gene61
molecular_function	GO:0032555 purine ribonucleotide binding	8 out of 107 genes, 7.5%	1	gene3718,gene1820,gene63,gene3728,gene371,gene3727,gene2307,gene2946
molecular_function	GO:0016832 aldehyde-lyase activity	2 out of 107 genes, 1.9%	1	gene2284,gene2969
molecular_function	GO:0008514 organic anion transmembrane transporter activity	3 out of 107 genes, 2.8%	1	gene2838,gene3800,gene57
molecular_function	GO:0016746 transferase activity, transferring acyl groups	2 out of 107 genes, 1.9%	1	gene3086,gene2537
molecular_function	GO:0032553 ribonucleotide binding	9 out of 107 genes, 8.4%	1	gene3718,gene1820,gene63,gene3728,gene371,gene3727,gene1534,gene2946,gene2307
molecular_function	GO:0016830 carbon-carbon lyase activity	4 out of 107 genes, 3.7%	1	gene2284,gene2969,gene60,gene2561
molecular_function	GO:0030554 adenyl nucleotide binding	8 out of 107 genes, 7.5%	1	gene3718,gene1820,gene63,gene3728,gene371,gene3727,gene2307,gene2946
molecular_function	GO:0015291 secondary active transmembrane transporter activity	2 out of 107 genes, 1.9%	1	gene2838,gene57
molecular_function	GO:0008028 monocarboxylic acid transmembrane transporter activity	2 out of 107 genes, 1.9%	1	gene2838,gene3800
molecular_function	GO:0016853 isomerase activity	3 out of 107 genes, 2.8%	1	gene4189,gene4188,gene2968
molecular_function	GO:0003676 nucleic acid binding	14 out of 107 genes, 13.1%	1	gene2991,gene4418,gene2830,gene4306,gene4401,gene2951,gene1596,gene762,gene2993,gene4399,gene371,gene3103,gene2972,gene1554
molecular_function	GO:0003700 DNA-binding transcription factor activity	8 out of 107 genes, 7.5%	1	gene4418,gene4306,gene4401,gene2951,gene1596,gene4399,gene2972,gene1554
molecular_function	GO:0022804 active transmembrane transporter activity	4 out of 107 genes, 3.7%	1	gene2838,gene2307,gene3884,gene57
molecular_function	GO:0048037 cofactor binding	9 out of 107 genes, 8.4%	1	gene1818,gene2835,gene2971,gene3928,gene3328,gene2561,gene2837,gene908,gene1534
molecular_function	GO:0046872 metal ion binding	9 out of 107 genes, 8.4%	1	gene4289,gene2991,gene2633,gene60,gene4189,gene1627,gene2561,gene733,gene908
molecular_function	GO:0019899 enzyme binding	2 out of 107 genes, 1.9%	1	gene1279,gene1251
molecular_function	GO:0022857 transmembrane transporter activity	6 out of 107 genes, 5.6%	1	gene3729,gene2838,gene3800,gene2307,gene3884,gene57
molecular_function	GO:0050662 coenzyme binding	7 out of 107 genes, 6.5%	1	gene1818,gene2835,gene2561,gene2837,gene908,gene1534,gene2971
molecular_function	GO:0003824 catalytic activity	41 out of 107 genes, 38.3%	1	gene1627,gene733,gene365,gene908,gene61,gene2997,gene2991,gene2835,gene1168,gene1890,gene4399,gene2968,gene1534,gene304,gene2307,gene1818,gene2633,gene4187,gene4189,gene60,gene63,gene3728,gene3928,gene2537,gene2969,gene3328,gene1681,gene3727,gene2836,gene1820,gene4188,gene3884,gene3086,gene2971,gene2284,gene2561,gene364,gene2837,gene2946,gene2930,gene2496
molecular_function	GO:0005488 binding	43 out of 107 genes, 40.2%	1	gene4289,gene3718,gene4418,gene1627,gene4401,gene733,gene908,gene1554,gene2991,gene2835,gene2951,gene1596,gene4399,gene2972,gene1534,gene2307,gene1818,gene2633,gene2934,gene4189,gene60,gene63,gene3728,gene3928,gene3328,gene2993,gene371,gene1279,gene3727,gene1251,gene1670,gene1820,gene2830,gene4306,gene2936,gene1122,gene2971,gene762,gene2561,gene2837,gene3103,gene2946,gene2930
molecular_function	GO:0043168 anion binding	14 out of 107 genes, 13.1%	1	gene3718,gene1818,gene1820,gene2835,gene63,gene3728,gene371,gene2561,gene3727,gene2837,gene908,gene1534,gene2946,gene2307
molecular_function	GO:0032559 adenyl ribonucleotide binding	8 out of 107 genes, 7.5%	1	gene3718,gene1820,gene63,gene3728,gene371,gene3727,gene2307,gene2946
molecular_function	GO:0005524 ATP binding	8 out of 107 genes, 7.5%	1	gene3718,gene1820,gene63,gene3728,gene371,gene3727,gene2307,gene2946
molecular_function	GO:0070279 vitamin B6 binding	2 out of 107 genes, 1.9%	1	gene1818,gene2837
molecular_function	GO:0030170 pyridoxal phosphate binding	2 out of 107 genes, 1.9%	1	gene1818,gene2837
molecular_function	GO:0016462 pyrophosphatase activity	6 out of 107 genes, 5.6%	1	gene2997,gene1820,gene3727,gene3728,gene2946,gene2307
molecular_function	GO:0017076 purine nucleotide binding	8 out of 107 genes, 7.5%	1	gene3718,gene1820,gene63,gene3728,gene371,gene3727,gene2307,gene2946
molecular_function	GO:0005215 transporter activity	10 out of 107 genes, 9.3%	1	gene3729,gene302,gene3884,gene57,gene2838,gene3800,gene3733,gene2925,gene3660,gene2307
molecular_function	GO:0005342 organic acid transmembrane transporter activity	2 out of 107 genes, 1.9%	1	gene2838,gene3800
molecular_function	GO:0016829 lyase activity	9 out of 107 genes, 8.4%	1	gene1818,gene60,gene4187,gene2284,gene2969,gene3328,gene2561,gene4399,gene61
molecular_function	GO:1901681 sulfur compound binding	2 out of 107 genes, 1.9%	1	gene2561,gene908
molecular_function	GO:0016620 oxidoreductase activity, acting on the aldehyde or oxo group of donors, NAD or NADP as acceptor	3 out of 107 genes, 2.8%	1	gene364,gene365,gene2836
molecular_function	GO:0097367 carbohydrate derivative binding	9 out of 107 genes, 8.4%	1	gene3718,gene1820,gene63,gene3728,gene371,gene3727,gene1534,gene2946,gene2307
molecular_function	GO:0016788 hydrolase activity, acting on ester bonds	2 out of 107 genes, 1.9%	1	gene2991,gene2930
molecular_function	GO:0042623 ATPase activity, coupled	2 out of 107 genes, 1.9%	1	gene2997,gene2307
molecular_function	GO:0015318 inorganic molecular entity transmembrane transporter activity	3 out of 107 genes, 2.8%	1	gene2838,gene3800,gene2307
molecular_function	GO:0097159 organic cyclic compound binding	29 out of 107 genes, 27.1%	1	gene3718,gene1818,gene4418,gene63,gene3728,gene4401,gene3928,gene371,gene2993,gene3727,gene908,gene1554,gene2991,gene1820,gene2835,gene2830,gene4306,gene2951,gene2971,gene1596,gene762,gene4399,gene2561,gene2837,gene3103,gene2972,gene1534,gene2946,gene2307
molecular_function	GO:0009055 electron transfer activity	5 out of 107 genes, 4.7%	1	gene733,gene364,gene365,gene1534,gene3928
molecular_function	GO:0140110 transcription regulator activity	8 out of 107 genes, 7.5%	1	gene4418,gene4306,gene4401,gene2951,gene1596,gene4399,gene2972,gene1554
molecular_function	GO:0035639 purine ribonucleoside triphosphate binding	8 out of 107 genes, 7.5%	1	gene3718,gene1820,gene63,gene3728,gene371,gene3727,gene2307,gene2946
molecular_function	GO:0016679 oxidoreductase activity, acting on diphenols and related substances as donors	2 out of 107 genes, 1.9%	1	gene364,gene365
molecular_function	GO:0000166 nucleotide binding	11 out of 107 genes, 10.3%	1	gene3718,gene1820,gene2835,gene63,gene3728,gene2971,gene371,gene3727,gene1534,gene2946,gene2307
molecular_function	GO:0043565 sequence-specific DNA binding	5 out of 107 genes, 4.7%	1	gene371,gene4399,gene4418,gene4401,gene2951
molecular_function	GO:0016491 oxidoreductase activity	10 out of 107 genes, 9.3%	1	gene2835,gene2971,gene3928,gene733,gene364,gene365,gene908,gene1534,gene2836,gene2496
molecular_function	GO:0030234 enzyme regulator activity	3 out of 107 genes, 2.8%	1	gene1279,gene1251,gene2930
molecular_function	GO:0008509 anion transmembrane transporter activity	4 out of 107 genes, 3.7%	1	gene2838,gene3800,gene2307,gene57
molecular_function	GO:1901265 nucleoside phosphate binding	11 out of 107 genes, 10.3%	1	gene3718,gene1820,gene2835,gene63,gene3728,gene2971,gene371,gene3727,gene1534,gene2946,gene2307
molecular_function	GO:0016817 hydrolase activity, acting on acid anhydrides	6 out of 107 genes, 5.6%	1	gene2997,gene1820,gene3727,gene3728,gene2946,gene2307
molecular_function	GO:0016787 hydrolase activity	11 out of 107 genes, 10.3%	1	gene2997,gene2991,gene1820,gene3728,gene1627,gene1890,gene3727,gene2946,gene2930,gene2307,gene304
molecular_function	GO:0016887 ATPase activity	6 out of 107 genes, 5.6%	1	gene2997,gene1820,gene3727,gene3728,gene2946,gene2307
molecular_function	GO:0043169 cation binding	9 out of 107 genes, 8.4%	1	gene4289,gene2991,gene2633,gene60,gene4189,gene1627,gene2561,gene733,gene908
molecular_function	GO:0019842 vitamin binding	4 out of 107 genes, 3.7%	1	gene1818,gene2561,gene2837,gene908
molecular_function	GO:0043167 ion binding	21 out of 107 genes, 19.6%	1	gene4289,gene3718,gene1818,gene2633,gene60,gene4189,gene63,gene3728,gene1627,gene733,gene371,gene3727,gene908,gene2991,gene1820,gene2835,gene2561,gene2837,gene1534,gene2946,gene2307
molecular_function	GO:0030976 thiamine pyrophosphate binding	2 out of 107 genes, 1.9%	1	gene2561,gene908
molecular_function	GO:0016408 C-acyltransferase activity	2 out of 107 genes, 1.9%	1	gene3086,gene2537
molecular_function	GO:0016772 transferase activity, transferring phosphorus-containing groups	2 out of 107 genes, 1.9%	1	gene63,gene3884
molecular_function	GO:0036094 small molecule binding	15 out of 107 genes, 14.0%	1	gene3718,gene1818,gene1820,gene2835,gene63,gene3728,gene2971,gene371,gene2561,gene3727,gene2837,gene908,gene1534,gene2946,gene2307
molecular_function	GO:0046943 carboxylic acid transmembrane transporter activity	2 out of 107 genes, 1.9%	1	gene2838,gene3800
