# Supplementary material for: CRISPR-cas3 of Salmonella Upregulates Bacterial Biofilm Formation and Virulence to Host Cells by Targeting Quorum-Sensing Systems
Source: Pathogens. 2020 Jan 10;9(1):53. doi: 10.3390/pathogens9010053 (PMC7168661; doi:10.3390/pathogens9010053)
Supplement: Supplementary file 1 [file pathogens-09-00053-s001.zip › Table S4 The KEGG pathways map of DEGs.xlsx]

## Sheet: Sheet2
Table S4 The KEGG pathways map of DEGs
Pathway_ID	Pathway	level1	level2	Up_Number	Down_Number	DEG_number	Total_number	pvalue	FDR	Up_Gene	Down_Gene	Up_KO	Down_KO	URL
ko04210	Apoptosis	Cellular Processes	Cell growth and death	0	1	1	1	0.0332226	0.145311	-	gene1863	-	K01173	http://www.kegg.jp/kegg-bin/show_pathway?map04210/K01173%09%23FFFFFF,green/
ko02040	Flagellar assembly	Cellular Processes	Cell motility	0	1	1	37	0.715717	0.768796	-	gene1122	-	K02414	http://www.kegg.jp/kegg-bin/show_pathway?map02040/K02414%09%23FFFFFF,green/
ko02024	Quorum sensing	Cellular Processes	Cellular community - prokaryotes	4	0	4	62	0.148933	0.315738	gene4186,gene4187,gene4188,gene3660	-	K01997,K08321,K11530,K10555	-	http://www.kegg.jp/kegg-bin/show_pathway?map02024/K01997%09%23FFFFFF,red/K08321%09%23FFFFFF,red/K11530%09%23FFFFFF,red/K10555%09%23FFFFFF,red/
ko04146	Peroxisome	Cellular Processes	Transport and catabolism	1	0	1	8	0.237091	0.448779	gene1748	-	K04565	-	http://www.kegg.jp/kegg-bin/show_pathway?map04146/K04565%09%23FFFFFF,red/
ko03070	Bacterial secretion system	Environmental Information Processing	Membrane transport	0	3	3	33	0.0947046	0.255524	-	gene2948,gene2925,gene2943	-	K03230,K03221,K03225	http://www.kegg.jp/kegg-bin/show_pathway?map03070/K03230%09%23FFFFFF,green/K03221%09%23FFFFFF,green/K03225%09%23FFFFFF,green/
ko02010	ABC transporters	Environmental Information Processing	Membrane transport	7	0	7	175	0.362188	0.533221	gene3729,gene4186,gene3727,gene2306,gene3660,gene3728,gene2307	-	K01997,K12370,K12371,K05847,K10555,K12372,K05846	-	http://www.kegg.jp/kegg-bin/show_pathway?map02010/K12371%09%23FFFFFF,red/K12370%09%23FFFFFF,red/K01997%09%23FFFFFF,red/K05847%09%23FFFFFF,red/K05846%09%23FFFFFF,red/K12372%09%23FFFFFF,red/K10555%09%23FFFFFF,red/
ko02060	Phosphotransferase system (PTS)	Environmental Information Processing	Membrane transport	0	1	1	45	0.783861	0.798935	-	gene3884	-	K17465	http://www.kegg.jp/kegg-bin/show_pathway?map02060/K17465%09%23FFFFFF,green/
ko02020	Two-component system	Environmental Information Processing	Signal transduction	2	7	9	171	0.111711	0.279295	gene364,gene365	gene4289,gene1269,gene60,gene2830,gene63,gene61,gene3086	K00425,K00426	K07803,K01643,K07774,K07790,K00626,K05966,K01644	http://www.kegg.jp/kegg-bin/show_pathway?map02020/K00425%09%23FFFFFF,red/K07803%09%23FFFFFF,green/K01643%09%23FFFFFF,green/K07774%09%23FFFFFF,green/K07790%09%23FFFFFF,green/K00426%09%23FFFFFF,red/K00626%09%23FFFFFF,green/K05966%09%23FFFFFF,green/K01644%09%23FFFFFF,green/
ko03010	Ribosome	Genetic Information Processing	Translation	0	1	1	56	0.851901	0.851901	-	gene478	-	K02909	http://www.kegg.jp/kegg-bin/show_pathway?map03010/K02909%09%23FFFFFF,green/
ko05100	Bacterial invasion of epithelial cells	Human Diseases	Infectious diseases: Bacterial	0	6	6	10	2.18476e-07	1.15792e-05	-	gene2934,gene1279,gene1251,gene2935,gene2930,gene2936	-	K13741,K13287,K13286,K13284,K13740	http://www.kegg.jp/kegg-bin/show_pathway?map05100/K13741%09%23FFFFFF,green/K13287%09%23FFFFFF,green/K13284%09%23FFFFFF,green/K13286%09%23FFFFFF,green/K13740%09%23FFFFFF,green/
ko05132	Salmonella infection	Human Diseases	Infectious diseases: Bacterial	0	6	6	26	0.000155276	0.00411482	-	gene2934,gene1279,gene1251,gene2935,gene2930,gene2936	-	K13741,K13287,K13286,K13284,K13740	http://www.kegg.jp/kegg-bin/show_pathway?map05132/K13741%09%23FFFFFF,green/K13287%09%23FFFFFF,green/K13284%09%23FFFFFF,green/K13286%09%23FFFFFF,green/K13740%09%23FFFFFF,green/
ko05131	Shigellosis	Human Diseases	Infectious diseases: Bacterial	0	3	3	5	0.000339107	0.0059909	-	gene2934,gene2935,gene2936	-	K13287,K13286,K13284	http://www.kegg.jp/kegg-bin/show_pathway?map05131/K13287%09%23FFFFFF,green/K13284%09%23FFFFFF,green/K13286%09%23FFFFFF,green/
ko05133	Pertussis	Human Diseases	Infectious diseases: Bacterial	0	1	1	12	0.333823	0.520371	-	gene302	-	K07347	http://www.kegg.jp/kegg-bin/show_pathway?map05133/K07347%09%23FFFFFF,green/
ko05020	Prion diseases	Human Diseases	Neurodegenerative diseases	1	0	1	2	0.0653521	0.209425	gene1748	-	K04565	-	http://www.kegg.jp/kegg-bin/show_pathway?map05020/K04565%09%23FFFFFF,red/
ko05014	Amyotrophic lateral sclerosis (ALS)	Human Diseases	Neurodegenerative diseases	1	0	1	3	0.0964242	0.255524	gene1748	-	K04565	-	http://www.kegg.jp/kegg-bin/show_pathway?map05014/K04565%09%23FFFFFF,red/
ko05016	Huntington disease	Human Diseases	Neurodegenerative diseases	1	0	1	4	0.126473	0.279295	gene1748	-	K04565	-	http://www.kegg.jp/kegg-bin/show_pathway?map05016/K04565%09%23FFFFFF,red/
ko00280	Valine, leucine and isoleucine degradation	Metabolism	Amino acid metabolism	1	2	3	9	0.00258394	0.0342372	gene2837	gene3086,gene2537	K07250	K00632,K00626	http://www.kegg.jp/kegg-bin/show_pathway?map00280/K00632%09%23FFFFFF,green/K07250%09%23FFFFFF,red/K00626%09%23FFFFFF,green/
ko00380	Tryptophan metabolism	Metabolism	Amino acid metabolism	1	1	2	7	0.0205791	0.145311	gene2561	gene3086	K04103	K00626	http://www.kegg.jp/kegg-bin/show_pathway?map00380/K04103%09%23FFFFFF,red/K00626%09%23FFFFFF,green/
ko00310	Lysine degradation	Metabolism	Amino acid metabolism	1	1	2	9	0.0337838	0.145311	gene2836	gene3086	K00135	K00626	http://www.kegg.jp/kegg-bin/show_pathway?map00310/K00626%09%23FFFFFF,green/K00135%09%23FFFFFF,red/
ko00250	Alanine, aspartate and glutamate metabolism	Metabolism	Amino acid metabolism	2	0	2	32	0.287867	0.492159	gene2837,gene2836	-	K07250,K00135	-	http://www.kegg.jp/kegg-bin/show_pathway?map00250/K07250%09%23FFFFFF,red/K00135%09%23FFFFFF,red/
ko00350	Tyrosine metabolism	Metabolism	Amino acid metabolism	1	0	1	20	0.492327	0.652334	gene2836	-	K00135	-	http://www.kegg.jp/kegg-bin/show_pathway?map00350/K00135%09%23FFFFFF,red/
ko00330	Arginine and proline metabolism	Metabolism	Amino acid metabolism	1	0	1	23	0.541596	0.683442	gene1890	-	K01484	-	http://www.kegg.jp/kegg-bin/show_pathway?map00330/K01484%09%23FFFFFF,red/
ko00270	Cysteine and methionine metabolism	Metabolism	Amino acid metabolism	0	1	1	33	0.67406	0.768796	-	gene3328	-	K01752	http://www.kegg.jp/kegg-bin/show_pathway?map00270/K01752%09%23FFFFFF,green/
ko00260	Glycine, serine and threonine metabolism	Metabolism	Amino acid metabolism	0	1	1	38	0.725279	0.768796	-	gene3328	-	K01752	http://www.kegg.jp/kegg-bin/show_pathway?map00260/K01752%09%23FFFFFF,green/
ko00965	Betalain biosynthesis	Metabolism	Biosynthesis of other secondary metabolites	0	1	1	1	0.0332226	0.145311	-	gene3273	-	K15777	http://www.kegg.jp/kegg-bin/show_pathway?map00965/K15777%09%23FFFFFF,green/
ko00999	Biosynthesis of secondary metabolites - unclassified	Metabolism	Biosynthesis of other secondary metabolites	0	1	1	2	0.0653521	0.209425	-	gene2933	-	K02078	http://www.kegg.jp/kegg-bin/show_pathway?map00999/K02078%09%23FFFFFF,green/
ko00650	Butanoate metabolism	Metabolism	Carbohydrate metabolism	2	2	4	29	0.0143849	0.132697	gene2837,gene2836	gene733,gene3086	K07250,K00135	K00241,K00626	http://www.kegg.jp/kegg-bin/show_pathway?map00650/K00241%09%23FFFFFF,green/K07250%09%23FFFFFF,red/K00626%09%23FFFFFF,green/K00135%09%23FFFFFF,red/
ko00030	Pentose phosphate pathway	Metabolism	Carbohydrate metabolism	3	1	4	38	0.0356423	0.145311	gene2284,gene2633,gene4189	gene3884	K00615,K01783,K11645	K17465	http://www.kegg.jp/kegg-bin/show_pathway?map00030/K00615%09%23FFFFFF,red/K17465%09%23FFFFFF,green/K11645%09%23FFFFFF,red/K01783%09%23FFFFFF,red/
ko00040	Pentose and glucuronate interconversions	Metabolism	Carbohydrate metabolism	1	1	2	34	0.312757	0.518004	gene4189	gene1681	K01783	K08323	http://www.kegg.jp/kegg-bin/show_pathway?map00040/K01783%09%23FFFFFF,red/K08323%09%23FFFFFF,green/
ko00500	Starch and sucrose metabolism	Metabolism	Carbohydrate metabolism	2	0	2	37	0.34973	0.529591	gene1168,gene1627	-	K01236,K00697	-	http://www.kegg.jp/kegg-bin/show_pathway?map00500/K01236%09%23FFFFFF,red/K00697%09%23FFFFFF,red/
ko00640	Propanoate metabolism	Metabolism	Carbohydrate metabolism	1	1	2	40	0.386034	0.541289	gene2837	gene3086	K07250	K00626	http://www.kegg.jp/kegg-bin/show_pathway?map00640/K07250%09%23FFFFFF,red/K00626%09%23FFFFFF,green/
ko00620	Pyruvate metabolism	Metabolism	Carbohydrate metabolism	1	1	2	58	0.580726	0.706015	gene908	gene3086	K00156	K00626	http://www.kegg.jp/kegg-bin/show_pathway?map00620/K00156%09%23FFFFFF,red/K00626%09%23FFFFFF,green/
ko00020	Citrate cycle (TCA cycle)	Metabolism	Carbohydrate metabolism	0	1	1	27	0.599996	0.706662	-	gene733	-	K00241	http://www.kegg.jp/kegg-bin/show_pathway?map00020/K00241%09%23FFFFFF,green/
ko00630	Glyoxylate and dicarboxylate metabolism	Metabolism	Carbohydrate metabolism	0	1	1	35	0.695593	0.768796	-	gene3086	-	K00626	http://www.kegg.jp/kegg-bin/show_pathway?map00630/K00626%09%23FFFFFF,green/
ko00051	Fructose and mannose metabolism	Metabolism	Carbohydrate metabolism	1	0	1	38	0.725279	0.768796	gene2284	-	K11645	-	http://www.kegg.jp/kegg-bin/show_pathway?map00051/K11645%09%23FFFFFF,red/
ko00010	Glycolysis / Gluconeogenesis	Metabolism	Carbohydrate metabolism	1	0	1	40	0.743459	0.772614	gene2284	-	K11645	-	http://www.kegg.jp/kegg-bin/show_pathway?map00010/K11645%09%23FFFFFF,red/
ko00710	Carbon fixation in photosynthetic organisms	Metabolism	Energy metabolism	3	0	3	19	0.0234207	0.145311	gene2284,gene2633,gene4189	-	K00615,K01783,K11645	-	http://www.kegg.jp/kegg-bin/show_pathway?map00710/K00615%09%23FFFFFF,red/K11645%09%23FFFFFF,red/K01783%09%23FFFFFF,red/
ko00190	Oxidative phosphorylation	Metabolism	Energy metabolism	2	1	3	44	0.178265	0.360468	gene364,gene365	gene733	K00425,K00426	K00241	http://www.kegg.jp/kegg-bin/show_pathway?map00190/K00241%09%23FFFFFF,green/K00425%09%23FFFFFF,red/K00426%09%23FFFFFF,red/
ko00720	Carbon fixation pathways in prokaryotes	Metabolism	Energy metabolism	0	2	2	32	0.287867	0.492159	-	gene733,gene3086	-	K00241,K00626	http://www.kegg.jp/kegg-bin/show_pathway?map00720/K00241%09%23FFFFFF,green/K00626%09%23FFFFFF,green/
ko00680	Methane metabolism	Metabolism	Energy metabolism	1	0	1	26	0.586126	0.706015	gene2284	-	K11645	-	http://www.kegg.jp/kegg-bin/show_pathway?map00680/K11645%09%23FFFFFF,red/
ko00072	Synthesis and degradation of ketone bodies	Metabolism	Lipid metabolism	0	1	1	1	0.0332226	0.145311	-	gene3086	-	K00626	http://www.kegg.jp/kegg-bin/show_pathway?map00072/K00626%09%23FFFFFF,green/
ko00071	Fatty acid degradation	Metabolism	Lipid metabolism	0	2	2	13	0.067174	0.209425	-	gene2537,gene3086	-	K00632,K00626	http://www.kegg.jp/kegg-bin/show_pathway?map00071/K00632%09%23FFFFFF,green/K00626%09%23FFFFFF,green/
ko00592	alpha-Linolenic acid metabolism	Metabolism	Lipid metabolism	0	1	1	3	0.0964242	0.255524	-	gene2537	-	K00632	http://www.kegg.jp/kegg-bin/show_pathway?map00592/K00632%09%23FFFFFF,green/
ko00061	Fatty acid biosynthesis	Metabolism	Lipid metabolism	0	1	1	15	0.398307	0.541289	-	gene2933	-	K02078	http://www.kegg.jp/kegg-bin/show_pathway?map00061/K02078%09%23FFFFFF,green/
ko00760	Nicotinate and nicotinamide metabolism	Metabolism	Metabolism of cofactors and vitamins	1	0	1	23	0.541596	0.683442	gene2836	-	K00135	-	http://www.kegg.jp/kegg-bin/show_pathway?map00760/K00135%09%23FFFFFF,red/
ko00410	beta-Alanine metabolism	Metabolism	Metabolism of other amino acids	1	0	1	10	0.287079	0.492159	gene2837	-	K07250	-	http://www.kegg.jp/kegg-bin/show_pathway?map00410/K07250%09%23FFFFFF,red/
ko00450	Selenocompound metabolism	Metabolism	Metabolism of other amino acids	1	0	1	15	0.398307	0.541289	gene1818	-	K11717	-	http://www.kegg.jp/kegg-bin/show_pathway?map00450/K11717%09%23FFFFFF,red/
ko01051	Biosynthesis of ansamycins	Metabolism	Metabolism of terpenoids and polyketides	1	0	1	4	0.126473	0.279295	gene2633	-	K00615	-	http://www.kegg.jp/kegg-bin/show_pathway?map01051/K00615%09%23FFFFFF,red/
ko00281	Geraniol degradation	Metabolism	Metabolism of terpenoids and polyketides	0	1	1	4	0.126473	0.279295	-	gene2537	-	K00632	http://www.kegg.jp/kegg-bin/show_pathway?map00281/K00632%09%23FFFFFF,green/
ko00900	Terpenoid backbone biosynthesis	Metabolism	Metabolism of terpenoids and polyketides	0	1	1	12	0.333823	0.520371	-	gene3086	-	K00626	http://www.kegg.jp/kegg-bin/show_pathway?map00900/K00626%09%23FFFFFF,green/
ko00362	Benzoate degradation	Metabolism	Xenobiotics biodegradation and metabolism	0	2	2	6	0.0150223	0.132697	-	gene3086,gene2537	-	K00632,K00626	http://www.kegg.jp/kegg-bin/show_pathway?map00362/K00632%09%23FFFFFF,green/K00626%09%23FFFFFF,green/
ko00642	Ethylbenzene degradation	Metabolism	Xenobiotics biodegradation and metabolism	0	1	1	2	0.0653521	0.209425	-	gene2537	-	K00632	http://www.kegg.jp/kegg-bin/show_pathway?map00642/K00632%09%23FFFFFF,green/
ko04213	Longevity regulating pathway - multiple species	Organismal Systems	Aging	1	0	1	6	0.183635	0.360468	gene1748	-	K04565	-	http://www.kegg.jp/kegg-bin/show_pathway?map04213/K04565%09%23FFFFFF,red/
